# Supplementary material for: Family caregivers as essential partners in care: examining the impacts of restrictive acute care visiting policies during the COVID-19 pandemic in Canada
Source: BMC Health Serv Res. 2023 Mar 31;23:320. doi: 10.1186/s12913-023-09248-3 (PMC10066017; doi:10.1186/s12913-023-09248-3)
Supplement: Supplementary file 1 — Additional file 1. Participant Demographic Information [file 12913_2023_9248_MOESM1_ESM.zip]

Archive with 3 entries (3 files):
- Demographics _HCP_Visitation Policies TEMPLATE.docx
- Demographics_family_caregiver_Visitation policies TEMPLATE.docx
- Demographics_Patient_Visitation policies TEMPLATE.docx
